# Supplementary material for: The development of SSR markers based on RNA-sequencing and its validation between and within Carex L. species
Source: BMC Plant Biol. 2021 Jan 6;21:17. doi: 10.1186/s12870-020-02792-8 (PMC7789143; doi:10.1186/s12870-020-02792-8)
Supplement: Supplementary file 1 — Additional file 1: Table S1. The information of 11 Carex materials to select primers. [file 12870_2020_2792_MOESM1_ESM.xlsx]

## Sheet: Sheet 1
Table S1 The information of eleven Carex materials to select primers
Code	Name	Picture
1	C. giraldiana
2	C. lancifolia
3	C. duriuscula subsp. rigescens
4	C. heterostachya
5	C. breviculmis
6	C. duriuscula subsp. duriuscula
7	C. lanceolata
8	C. buchananii
9	C. orthostachys
10	C. grayi
11	C. muskingumensis
