# Supplementary material for: The development of SSR markers based on RNA-sequencing and its validation between and within Carex L. species
Source: BMC Plant Biol. 2021 Jan 6;21:17. doi: 10.1186/s12870-020-02792-8 (PMC7789143; doi:10.1186/s12870-020-02792-8)
Supplement: Supplementary file 2 — Additional file 2: Table S2. The Nei’s genetic distance between Carex species. [file 12870_2020_2792_MOESM2_ESM.xlsx]

## Sheet: Sheet 1
Table S2 Nei's Genetic Distance between accessions
	C. haematostoma	C. mollicula Boott	C. transversa	C. forficula1	C. breviculmis1	C. breviculmis2	C. ovatispiculata1	C. leiorhyncha	C. lithophila	C. buchananii1	C. ovatispiculata2	C. heterostachya	C. karoi1	C. callitrichos	C. lancifolia1	C. limprichtiana	C. grayi	C. duriuscula1	C. breviculmis3	C. breviculmis4	C. stenophylloides	C. flacca	C. breviculmis5	C. duriuscula1	C. giraldiana	C. america	C. muskingumensis	C. heterolepis	C. lanceolata	C. orthostachys	C. hancockiana	C. siderosticta	C. lancifolia2	C. ussuriensis	C. planiculmis	C. arnellii	C. lancifolia3	C. japonica	C. montis-wutaii	C. korshinskyi	C. forficula2	C. duriuscula2	C. baccans1	C. dispalata	C. hordeistichos	C. buchananii2	C. brachyathera	C. agglomerata	C. duriuscula2
C. haematostoma	0
C. mollicula Boott	0.298246	0
C. transversa	0.384615	0.4375	0
C. forficula1	0.333333	0.356522	0.390476	0
C. breviculmis1	0.365385	0.375	0.302326	0.390476	0
C. breviculmis2	0.479167	0.522727	0.358974	0.546392	0.435897	0
C. ovatispiculata1	0.405405	0.378641	0.419355	0.303571	0.419355	0.505882	0
C. leiorhyncha	0.407407	0.4	0.355556	0.449541	0.222222	0.414634	0.402062	0
C. lithophila	0.421488	0.292035	0.514563	0.409836	0.456311	0.6	0.363636	0.476635	0
C. buchananii1	0.40625	0.533333	0.418182	0.534884	0.472727	0.470588	0.521367	0.385965	0.527559	0
C. ovatispiculata2	0.38843	0.380531	0.417476	0.295082	0.398058	0.473684	0.272727	0.364486	0.366667	0.480315	0
C. heterostachya	0.368421	0.415094	0.270833	0.443478	0.333333	0.409091	0.417476	0.26	0.433628	0.366667	0.380531	0
C. karoi1	0.386139	0.419355	0.349398	0.431372	0.301205	0.386667	0.444444	0.241379	0.46	0.439252	0.38	0.268817	0
C. callitrichos	0.389474	0.402299	0.324675	0.4375	0.194805	0.42029	0.452381	0.209876	0.489362	0.465346	0.425532	0.333333	0.243243	0
C. lancifolia1	0.371429	0.340206	0.402299	0.396226	0.287356	0.367089	0.446808	0.274725	0.442308	0.423423	0.365385	0.278351	0.238095	0.282051	0
C. limprichtiana	0.428571	0.504	0.408696	0.552239	0.443478	0.476635	0.508197	0.378151	0.515151	0.33813	0.469697	0.344	0.428571	0.471698	0.465517	0
C. grayi	0.387097	0.534483	0.433962	0.504	0.45283	0.510204	0.539823	0.436364	0.495935	0.4	0.495935	0.413793	0.398058	0.505155	0.457944	0.318518	0
C. duriuscula1	0.4	0.393443	0.410714	0.328244	0.410714	0.576923	0.327731	0.448276	0.333333	0.529412	0.317829	0.377049	0.46789	0.475728	0.469027	0.41844	0.469697	0
C. breviculmis3	0.523077	0.508197	0.428571	0.572519	0.482143	0.5	0.546219	0.448276	0.534884	0.397059	0.472868	0.409836	0.412844	0.456311	0.469027	0.148936	0.409091	0.449275	0
C. breviculmis4	0.465649	0.479675	0.39823	0.530303	0.469027	0.466667	0.55	0.418803	0.507692	0.386861	0.446154	0.382114	0.4	0.461539	0.421053	0.183099	0.383459	0.438849	0.0935252	0
C. stenophylloides	0.25	0.339286	0.372549	0.404959	0.372549	0.468085	0.394495	0.396226	0.310924	0.396825	0.327731	0.339286	0.373737	0.39785	0.359223	0.389313	0.377049	0.28125	0.4375	0.379845	0
C. flacca	0.366667	0.428571	0.392157	0.454545	0.372549	0.446808	0.394495	0.339623	0.411765	0.444444	0.344538	0.339286	0.353535	0.376344	0.398058	0.374046	0.393443	0.375	0.421875	0.410853	0.305085	0
C. breviculmis5	0.430894	0.495652	0.390476	0.516129	0.428571	0.42268	0.517857	0.412844	0.508197	0.395349	0.442623	0.408696	0.431372	0.395833	0.433962	0.19403	0.376	0.419847	0.19084	0.181818	0.338843	0.404959	0
C. duriuscula1	0.377049	0.473684	0.403846	0.414634	0.423077	0.520833	0.387387	0.407407	0.438016	0.40625	0.371901	0.403509	0.425743	0.494737	0.447619	0.428571	0.403226	0.353846	0.492308	0.450382	0.333333	0.3	0.447155	0
C. giraldiana	0.403226	0.465517	0.471698	0.504	0.45283	0.510204	0.486726	0.436364	0.479675	0.4	0.430894	0.448276	0.475728	0.484536	0.439252	0.422222	0.428571	0.484849	0.469697	0.413534	0.393443	0.393443	0.376	0.435484	0
C. america	0.389831	0.454545	0.32	0.512605	0.34	0.413044	0.439252	0.307692	0.487179	0.33871	0.418803	0.272727	0.402062	0.406593	0.386139	0.286822	0.333333	0.396825	0.380952	0.338583	0.310345	0.310345	0.344538	0.338983	0.35	0
C. muskingumensis	0.483333	0.5	0.411765	0.619835	0.45098	0.404255	0.577982	0.415094	0.546219	0.444444	0.495798	0.410714	0.535354	0.462366	0.495146	0.389313	0.52459	0.53125	0.4375	0.395349	0.474576	0.423729	0.371901	0.483333	0.377049	0.344828	0
C. heterolepis	0.401575	0.428571	0.357798	0.4375	0.394495	0.465346	0.413793	0.362832	0.444444	0.428571	0.365079	0.344538	0.433962	0.42	0.436364	0.362319	0.457364	0.392593	0.437037	0.397059	0.376	0.328	0.375	0.354331	0.395349	0.317073	0.296	0
C. lanceolata	0.378151	0.423423	0.287129	0.4	0.306931	0.39785	0.37037	0.257143	0.474576	0.408	0.355932	0.261261	0.285714	0.347826	0.333333	0.384615	0.38843	0.401575	0.417323	0.390625	0.367521	0.264957	0.366667	0.327731	0.371901	0.234783	0.384615	0.225806	0
C. orthostachys	0.426087	0.495327	0.319588	0.5	0.402062	0.370787	0.461539	0.306931	0.526316	0.421488	0.403509	0.308411	0.340425	0.409091	0.387755	0.396825	0.418803	0.430894	0.463415	0.419355	0.380531	0.327434	0.413793	0.391304	0.418803	0.279279	0.39823	0.316667	0.214286	0
C. hancockiana	0.465517	0.5	0.510204	0.606838	0.469388	0.466667	0.580952	0.411765	0.547826	0.459016	0.495652	0.444444	0.494737	0.41573	0.494949	0.417323	0.491525	0.5	0.435484	0.456	0.403509	0.421053	0.401709	0.482759	0.440678	0.410714	0.473684	0.404959	0.415929	0.449541	0
C. siderosticta	0.473684	0.490566	0.416667	0.495652	0.354167	0.477273	0.495146	0.36	0.557522	0.45	0.39823	0.358491	0.39785	0.356322	0.340206	0.472	0.482759	0.409836	0.459016	0.447155	0.428571	0.410714	0.46087	0.473684	0.482759	0.436364	0.517857	0.411765	0.369369	0.383178	0.37037	0
C. lancifolia2	0.436893	0.431579	0.435294	0.5	0.411765	0.428571	0.5	0.460674	0.509804	0.541284	0.411765	0.452632	0.390244	0.368421	0.395349	0.526316	0.504762	0.45946	0.513513	0.517857	0.405941	0.386139	0.480769	0.495146	0.485714	0.434343	0.465346	0.5	0.46	0.375	0.484536	0.326316	0
C. ussuriensis	0.478261	0.523077	0.55	0.510791	0.5	0.625	0.511811	0.532258	0.50365	0.472222	0.474453	0.538462	0.521367	0.54955	0.53719	0.409396	0.514286	0.452055	0.410959	0.414966	0.470588	0.470588	0.395684	0.463768	0.428571	0.492537	0.514706	0.468531	0.525926	0.526718	0.484849	0.476923	0.512605	0
C. planiculmis	0.439252	0.515151	0.41573	0.462963	0.325843	0.45679	0.520833	0.44086	0.528302	0.522124	0.471698	0.454545	0.372093	0.375	0.422222	0.440678	0.449541	0.443478	0.46087	0.5	0.409524	0.333333	0.462963	0.439252	0.486239	0.378641	0.485714	0.428571	0.403846	0.4	0.465346	0.333333	0.272727	0.447155	0
C. arnellii	0.504	0.57265	0.514019	0.52381	0.495327	0.59596	0.491228	0.54955	0.532258	0.51145	0.516129	0.538462	0.596154	0.571429	0.574074	0.485294	0.527559	0.533835	0.518797	0.522388	0.495935	0.447155	0.492063	0.504	0.401575	0.520661	0.463415	0.476923	0.491803	0.559322	0.512605	0.504274	0.509434	0.404255	0.4	0
C. lancifolia3	0.57265	0.59633	0.434343	0.61017	0.515151	0.582418	0.566038	0.592233	0.62069	0.528455	0.534483	0.577982	0.625	0.6	0.64	0.375	0.512605	0.488	0.424	0.412698	0.478261	0.530435	0.355932	0.521367	0.529412	0.469027	0.478261	0.491803	0.526316	0.527273	0.54955	0.541284	0.571429	0.443609	0.490196	0.416667	0
C. japonica	0.511811	0.529412	0.486239	0.5	0.46789	0.50495	0.5	0.451327	0.539682	0.458647	0.476191	0.478992	0.490566	0.52	0.472727	0.347826	0.44186	0.377778	0.422222	0.426471	0.424	0.424	0.40625	0.433071	0.472868	0.333333	0.472	0.454545	0.403226	0.4	0.487603	0.378151	0.37037	0.412587	0.339286	0.415385	0.393443	0
C. montis-wutaii	0.477477	0.436893	0.462366	0.464286	0.376344	0.529412	0.5	0.402062	0.472727	0.521367	0.436364	0.456311	0.355556	0.357143	0.382979	0.47541	0.469027	0.411765	0.462185	0.5	0.431193	0.412844	0.482143	0.45946	0.486726	0.457944	0.541284	0.448276	0.444444	0.461539	0.447619	0.339806	0.304348	0.464567	0.270833	0.473684	0.528302	0.327586	0
C. korshinskyi	0.577236	0.582609	0.485714	0.596774	0.504762	0.56701	0.625	0.541284	0.622951	0.44186	0.52459	0.530435	0.529412	0.520833	0.54717	0.477612	0.504	0.572519	0.435115	0.454545	0.553719	0.520661	0.435484	0.528455	0.504	0.478992	0.504132	0.515625	0.516667	0.568966	0.487179	0.443478	0.480769	0.410072	0.444444	0.412698	0.474576	0.484375	0.446429	0
C. forficula2	0.433628	0.466667	0.452632	0.45614	0.389474	0.563218	0.509804	0.454545	0.553571	0.529412	0.464286	0.390476	0.369565	0.418605	0.4375	0.516129	0.495652	0.438016	0.487603	0.52459	0.45946	0.423423	0.508772	0.486726	0.46087	0.486239	0.513513	0.457627	0.4	0.490566	0.495327	0.333333	0.319149	0.472868	0.306122	0.431034	0.555556	0.372881	0.27451	0.438597	0
C. duriuscula2	0.481482	0.5	0.444444	0.486239	0.377778	0.536585	0.56701	0.404255	0.53271	0.578947	0.457944	0.4	0.402299	0.358025	0.406593	0.512605	0.509091	0.448276	0.5	0.504274	0.45283	0.396226	0.46789	0.462963	0.509091	0.461539	0.471698	0.380531	0.409524	0.405941	0.470588	0.26	0.235955	0.483871	0.268817	0.477477	0.533981	0.380531	0.237113	0.431193	0.272727	0
C. baccans1	0.520661	0.522124	0.359223	0.52459	0.398058	0.494737	0.563636	0.457944	0.583333	0.464567	0.533333	0.415929	0.48	0.468085	0.480769	0.439394	0.495935	0.457364	0.426357	0.461539	0.478992	0.445378	0.459016	0.520661	0.495935	0.401709	0.428571	0.444444	0.474576	0.491228	0.495652	0.362832	0.352941	0.430657	0.339623	0.435484	0.431034	0.380952	0.309091	0.360656	0.321429	0.308411	0
C. dispalata	0.487603	0.522124	0.456311	0.491803	0.378641	0.473684	0.490909	0.401869	0.533333	0.496063	0.45	0.469027	0.42	0.425532	0.461539	0.439394	0.463415	0.410853	0.488372	0.476923	0.411765	0.394958	0.442623	0.404959	0.479675	0.384615	0.478992	0.365079	0.389831	0.385965	0.46087	0.309735	0.294118	0.459854	0.301887	0.451613	0.448276	0.269841	0.309091	0.47541	0.285714	0.271028	0.366667	0
C. hordeistichos	0.463415	0.495652	0.447619	0.5	0.447619	0.546392	0.5	0.486239	0.459016	0.379845	0.491803	0.46087	0.490196	0.479167	0.471698	0.447761	0.52	0.40458	0.480916	0.5	0.421488	0.438016	0.483871	0.414634	0.504	0.462185	0.520661	0.5	0.5	0.551724	0.504274	0.408696	0.384615	0.438849	0.37037	0.380952	0.440678	0.390625	0.428571	0.387097	0.403509	0.394495	0.327869	0.377049	0
C. buchananii2	0.495935	0.547826	0.466667	0.564516	0.504762	0.546392	0.553571	0.541284	0.557377	0.364341	0.491803	0.46087	0.529412	0.5	0.528302	0.432836	0.52	0.450382	0.465649	0.5	0.438016	0.454545	0.467742	0.463415	0.44	0.411765	0.404959	0.4375	0.5	0.534483	0.521367	0.46087	0.442308	0.467626	0.37037	0.380952	0.40678	0.375	0.375	0.387097	0.350877	0.46789	0.344262	0.377049	0.258064	0
C. brachyathera	0.482143	0.557692	0.489362	0.539823	0.489362	0.488372	0.564356	0.55102	0.603604	0.440678	0.495495	0.5	0.472527	0.505882	0.473684	0.495935	0.561404	0.533333	0.516667	0.53719	0.490909	0.436364	0.504425	0.464286	0.491228	0.481482	0.509091	0.452991	0.486239	0.466667	0.54717	0.384615	0.333333	0.46875	0.319588	0.495652	0.495327	0.384615	0.405941	0.469027	0.320388	0.346939	0.405405	0.297297	0.345133	0.274336	0
C. agglomerata	0.575758	0.582418	0.555556	0.54	0.432099	0.671233	0.545454	0.529412	0.591837	0.619048	0.591837	0.582418	0.564103	0.472222	0.585366	0.6	0.663366	0.551402	0.626168	0.648148	0.608247	0.525773	0.62	0.555556	0.643564	0.557895	0.608247	0.538462	0.5625	0.630435	0.612903	0.494505	0.525	0.478261	0.476191	0.54902	0.553191	0.5	0.477273	0.54	0.488889	0.482353	0.489796	0.469388	0.5	0.56	0.52809	0
C. duriuscula2	0.430769	0.47541	0.517857	0.496183	0.410714	0.538462	0.478992	0.5	0.426357	0.514706	0.379845	0.47541	0.46789	0.475728	0.486726	0.41844	0.545454	0.391304	0.463768	0.482014	0.40625	0.390625	0.450382	0.430769	0.454545	0.428571	0.484375	0.377778	0.433071	0.447155	0.5	0.409836	0.369369	0.410959	0.33913	0.458647	0.52	0.377778	0.378151	0.496183	0.404959	0.396552	0.410853	0.286822	0.40458	0.358779	0.3	0.495327	0
C. rubrobrunnea	0.479675	0.513043	0.447619	0.532258	0.466667	0.505155	0.535714	0.504587	0.52459	0.534884	0.47541	0.495652	0.45098	0.520833	0.490566	0.447761	0.472	0.465649	0.496183	0.5	0.438016	0.421488	0.451613	0.463415	0.472	0.411765	0.471074	0.375	0.416667	0.413793	0.538462	0.443478	0.403846	0.453237	0.333333	0.460317	0.389831	0.359375	0.428571	0.5	0.350877	0.394495	0.393443	0.278689	0.435484	0.387097	0.309735	0.46	0.29771
C. morrowii 'Ice Dance'	0.518248	0.550388	0.512605	0.550725	0.512605	0.567568	0.555556	0.512195	0.544118	0.496503	0.514706	0.488372	0.534483	0.545454	0.55	0.445946	0.510791	0.434483	0.475862	0.452055	0.407407	0.481482	0.463768	0.474453	0.482014	0.443609	0.496296	0.521127	0.507463	0.523077	0.480916	0.44186	0.423729	0.385621	0.442623	0.442857	0.484849	0.394366	0.492063	0.405797	0.4375	0.463415	0.323529	0.426471	0.405797	0.434783	0.464567	0.54386	0.406897
C. breviculmis6	0.453237	0.51145	0.520661	0.471429	0.520661	0.557522	0.5	0.52	0.492754	0.503448	0.434783	0.480916	0.542373	0.571429	0.540984	0.426667	0.531915	0.428571	0.469388	0.486486	0.474453	0.445256	0.485714	0.467626	0.489362	0.422222	0.518248	0.472222	0.470588	0.5	0.518797	0.465649	0.466667	0.419355	0.419355	0.394366	0.477612	0.333333	0.453125	0.471429	0.430769	0.488	0.405797	0.391304	0.328571	0.342857	0.410853	0.534483	0.251701
C. baccans2	0.5	0.546875	0.491525	0.562044	0.457627	0.563636	0.584	0.47541	0.525926	0.478873	0.496296	0.453125	0.495652	0.522936	0.512605	0.414966	0.463768	0.486111	0.458333	0.475862	0.462687	0.522388	0.445256	0.485294	0.521739	0.424242	0.477612	0.404255	0.458647	0.550388	0.461539	0.46875	0.504274	0.473684	0.504132	0.467626	0.435115	0.390071	0.408	0.459854	0.401575	0.459016	0.377778	0.362963	0.459854	0.357664	0.444444	0.557522	0.361111
C. neurocarpa	0.478261	0.569231	0.516667	0.52518	0.5	0.553571	0.559055	0.483871	0.547445	0.458333	0.518248	0.476923	0.487179	0.531532	0.520661	0.436242	0.485714	0.452055	0.465753	0.455782	0.485294	0.485294	0.42446	0.478261	0.542857	0.447761	0.529412	0.440559	0.437037	0.526718	0.560606	0.461539	0.462185	0.454545	0.447155	0.51773	0.443609	0.300699	0.401575	0.482014	0.379845	0.419355	0.386861	0.284672	0.366907	0.366907	0.375	0.547826	0.342466
C. breviculmis7	0.559055	0.613445	0.504587	0.625	0.522936	0.623762	0.603448	0.539823	0.603175	0.533835	0.555556	0.512605	0.566038	0.6	0.6	0.405797	0.472868	0.540741	0.451852	0.485294	0.504	0.552	0.46875	0.511811	0.596899	0.528455	0.536	0.469697	0.516129	0.533333	0.53719	0.478992	0.574074	0.468531	0.535714	0.523077	0.344262	0.424242	0.5	0.46875	0.525424	0.557522	0.460317	0.460317	0.515625	0.453125	0.555556	0.5	0.496296
C. lancifolia2	0.518797	0.568	0.495652	0.552239	0.478261	0.570094	0.57377	0.478992	0.560606	0.496403	0.530303	0.472	0.482143	0.528302	0.534483	0.430556	0.422222	0.460993	0.460993	0.492958	0.480916	0.496183	0.447761	0.473684	0.511111	0.457364	0.526718	0.434783	0.461539	0.507937	0.543307	0.456	0.45614	0.463087	0.40678	0.514706	0.46875	0.347826	0.393443	0.507463	0.387097	0.445378	0.393939	0.318182	0.432836	0.358209	0.382114	0.563636	0.347518
C. pseudo-cyperus	0.522936	0.564356	0.384615	0.581818	0.494505	0.46988	0.55102	0.473684	0.555556	0.530435	0.5	0.50495	0.5	0.487805	0.478261	0.516667	0.513513	0.521367	0.555556	0.525424	0.439252	0.476635	0.436364	0.46789	0.513513	0.428571	0.476635	0.421053	0.433962	0.45098	0.533981	0.465346	0.422222	0.552	0.404255	0.535714	0.423077	0.421053	0.428571	0.490909	0.48	0.452632	0.407407	0.388889	0.454545	0.436364	0.414141	0.581395	0.435897
C. karoi2	0.520661	0.522124	0.456311	0.508197	0.456311	0.51579	0.545454	0.439252	0.5	0.511811	0.45	0.433628	0.4	0.468085	0.461539	0.454545	0.479675	0.44186	0.44186	0.476923	0.445378	0.478992	0.426229	0.471074	0.512195	0.435897	0.512605	0.412698	0.40678	0.491228	0.530435	0.433628	0.431372	0.445256	0.358491	0.5	0.448276	0.349206	0.381818	0.47541	0.357143	0.420561	0.35	0.283333	0.393443	0.327869	0.351351	0.55102	0.317829
C. virgata	0.514019	0.616162	0.595506	0.62963	0.617977	0.604938	0.583333	0.655914	0.566038	0.539823	0.603774	0.616162	0.604651	0.625	0.644444	0.576271	0.577982	0.547826	0.617391	0.637931	0.542857	0.580952	0.611111	0.570094	0.669725	0.592233	0.6	0.607143	0.653846	0.62	0.663366	0.676768	0.568182	0.593496	0.586956	0.6	0.686275	0.535714	0.604167	0.592593	0.591837	0.677419	0.603774	0.584906	0.555556	0.574074	0.649485	0.642857	0.582609
C. frosted curls	0.584	0.589744	0.588785	0.619048	0.495327	0.69697	0.526316	0.567568	0.564516	0.51145	0.612903	0.57265	0.653846	0.591837	0.666667	0.558824	0.622047	0.56391	0.578947	0.626866	0.577236	0.544715	0.571429	0.568	0.527559	0.586777	0.544715	0.584615	0.557377	0.61017	0.613445	0.555556	0.603774	0.560284	0.581818	0.453125	0.533333	0.538462	0.578947	0.476191	0.5	0.54955	0.5	0.548387	0.460317	0.507937	0.6	0.568627	0.533835
C. solandi	0.62963	0.64	0.577778	0.669725	0.577778	0.731707	0.56701	0.638298	0.570094	0.578947	0.588785	0.62	0.678161	0.62963	0.692308	0.630252	0.636364	0.551724	0.655172	0.675214	0.584906	0.584906	0.633027	0.685185	0.636364	0.634615	0.566038	0.610619	0.657143	0.663366	0.764706	0.6	0.573034	0.596774	0.569893	0.513513	0.553398	0.575221	0.587629	0.559633	0.555556	0.574468	0.495327	0.570094	0.486239	0.504587	0.591837	0.623529	0.586207
C. oshimensis ‘Evergold’	0.589744	0.614679	0.555556	0.559322	0.59596	0.692308	0.603774	0.650485	0.603448	0.577236	0.62069	0.577982	0.645833	0.6	0.62	0.5625	0.647059	0.6	0.552	0.555556	0.617391	0.617391	0.576271	0.641026	0.596639	0.575221	0.565217	0.606557	0.614035	0.690909	0.693694	0.669725	0.612245	0.548872	0.627451	0.55	0.589286	0.606557	0.622641	0.559322	0.611111	0.650485	0.534483	0.637931	0.576271	0.61017	0.700935	0.659574	0.616
C. feather falls	0.564516	0.672414	0.566038	0.568	0.566038	0.693878	0.610619	0.654546	0.609756	0.523077	0.642276	0.62069	0.650485	0.628866	0.626168	0.540741	0.603175	0.545454	0.530303	0.518797	0.590164	0.540984	0.52	0.564516	0.539682	0.633333	0.590164	0.534884	0.586777	0.555556	0.644068	0.568966	0.638095	0.457143	0.559633	0.464567	0.529412	0.565891	0.59292	0.536	0.582609	0.6	0.560976	0.560976	0.552	0.6	0.614035	0.60396	0.530303
C. buchananii	0.65812	0.688073	0.575758	0.677966	0.575758	0.736264	0.603774	0.650485	0.62069	0.577236	0.672414	0.559633	0.708333	0.622222	0.72	0.5625	0.630252	0.52	0.616	0.634921	0.6	0.634783	0.59322	0.641026	0.663865	0.628319	0.582609	0.606557	0.666667	0.672727	0.72973	0.633027	0.673469	0.548872	0.607843	0.516667	0.517857	0.557377	0.622641	0.576271	0.555556	0.650485	0.517241	0.586207	0.525424	0.508475	0.626168	0.617021	0.568
C. everst	0.52459	0.578947	0.576923	0.593496	0.596154	0.729167	0.54955	0.648148	0.53719	0.5625	0.603306	0.561404	0.643564	0.642105	0.6	0.578947	0.596774	0.615385	0.6	0.557252	0.583333	0.583333	0.593496	0.622951	0.516129	0.559322	0.583333	0.653543	0.596639	0.634783	0.672414	0.596491	0.592233	0.507246	0.682243	0.536	0.589744	0.559055	0.63964	0.560976	0.646018	0.648148	0.586777	0.652893	0.560976	0.642276	0.678571	0.636364	0.569231
C. diapacea	0.561905	0.670103	0.632184	0.679245	0.563218	0.696202	0.617021	0.626374	0.615385	0.585586	0.673077	0.56701	0.666667	0.615385	0.659091	0.603448	0.588785	0.628319	0.681416	0.666667	0.553398	0.61165	0.622641	0.676191	0.626168	0.623762	0.631068	0.581818	0.627451	0.653061	0.69697	0.670103	0.697674	0.636364	0.577778	0.537037	0.64	0.636364	0.702128	0.603774	0.625	0.692308	0.596154	0.653846	0.566038	0.603774	0.684211	0.609756	0.575221
C. testacea	0.752809	0.753086	0.661972	0.822222	0.690141	0.777778	0.692308	0.76	0.75	0.684211	0.75	0.679012	0.794118	0.709677	0.75	0.76	0.758242	0.690722	0.752577	0.77551	0.701149	0.747126	0.777778	0.752809	0.736264	0.717647	0.678161	0.744681	0.767442	0.756098	0.783133	0.679012	0.685714	0.695238	0.675676	0.673913	0.714286	0.680851	0.692308	0.711111	0.675	0.733333	0.659091	0.727273	0.688889	0.644444	0.696202	0.818182	0.752577
C. lomandra longifolla limetuff	0.763158	0.852941	0.689655	0.792208	0.689655	0.76	0.692308	0.709677	0.733333	0.780488	0.76	0.705882	0.745455	0.673469	0.79661	0.747126	0.769231	0.738095	0.785714	0.811765	0.72973	0.72973	0.792208	0.684211	0.769231	0.722222	0.756757	0.728395	0.753425	0.797101	0.828571	0.794118	0.719298	0.73913	0.704918	0.696202	0.802817	0.777778	0.723077	0.74026	0.731343	0.677419	0.733333	0.733333	0.714286	0.74026	0.727273	0.735849	0.738095
C. agglomerata	0.967742	0.962963	1	0.968254	1	1	0.960784	1	0.967213	0.970588	0.967213	0.962963	0.951219	1	0.955556	1	1	0.971429	1	1	0.966667	0.966667	1	0.967742	0.96875	1	1	0.970149	0.966102	1	1	1	1	0.974359	1	1	1	1	0.960784	1	0.962264	1	1	1	1	0.968254	0.961538	0.948718	0.971429
C. doniana	0.565217	0.607477	0.546392	0.637931	0.628866	0.640449	0.634615	0.623762	0.596491	0.619835	0.596491	0.551402	0.574468	0.659091	0.571429	0.507937	0.641026	0.560976	0.463415	0.451613	0.575221	0.575221	0.448276	0.6	0.641026	0.603604	0.486726	0.533333	0.571429	0.592593	0.577982	0.570094	0.625	0.587786	0.58	0.576271	0.545454	0.566667	0.615385	0.62069	0.622641	0.584158	0.578947	0.631579	0.568966	0.62069	0.638095	0.717391	0.609756
C. heterostachya2	0.557377	0.649123	0.653846	0.626016	0.653846	0.729167	0.621622	0.666667	0.652893	0.625	0.619835	0.631579	0.663366	0.684211	0.619048	0.56391	0.66129	0.630769	0.569231	0.557252	0.616667	0.666667	0.544715	0.622951	0.645161	0.627119	0.583333	0.622047	0.596639	0.652174	0.689655	0.631579	0.650485	0.565217	0.663551	0.552	0.57265	0.606299	0.675676	0.577236	0.699115	0.62963	0.619835	0.619835	0.512195	0.577236	0.660714	0.69697	0.584615
C. rochebruni	0.64486	0.616162	0.685393	0.685185	0.752809	0.802469	0.6875	0.741935	0.641509	0.646018	0.679245	0.69697	0.72093	0.775	0.733333	0.59322	0.688073	0.652174	0.669565	0.637931	0.657143	0.695238	0.62963	0.700935	0.688073	0.68932	0.676191	0.660714	0.692308	0.68	0.683168	0.79798	0.75	0.626016	0.804348	0.690909	0.588235	0.714286	0.770833	0.666667	0.836735	0.763441	0.754717	0.716981	0.611111	0.666667	0.752577	0.809524	0.73913
C. dimorpholepis	0.938461	0.929825	0.914894	0.939394	0.957447	0.948718	0.851852	0.882353	0.90625	0.887324	0.875	0.929825	0.863636	0.894737	0.916667	0.921053	0.940299	0.890411	0.917808	0.918919	0.904762	0.904762	0.909091	0.876923	0.940299	0.934426	0.968254	0.885714	0.870968	0.931034	0.932203	0.929825	1	0.925926	0.96	0.970588	0.9	0.914286	0.851852	0.969697	0.928571	1	0.96875	0.90625	0.969697	0.909091	0.963636	0.904762	0.945206
C. pediformis	0.6	0.660714	0.666667	0.719008	0.72549	0.765957	0.706422	0.698113	0.630252	0.666667	0.714286	0.642857	0.676768	0.741935	0.669903	0.541985	0.622951	0.625	0.5625	0.581395	0.61017	0.661017	0.570248	0.616667	0.622951	0.655172	0.576271	0.632	0.623932	0.646018	0.649123	0.714286	0.70297	0.647059	0.714286	0.642276	0.634783	0.648	0.688073	0.669422	0.747748	0.679245	0.680672	0.697479	0.652893	0.702479	0.763636	0.835051	0.6875
C. brachyathera Ohwi	0.633027	0.722772	0.758242	0.690909	0.824176	0.855422	0.714286	0.789474	0.685185	0.669565	0.814815	0.722772	0.75	0.829268	0.76087	0.683333	0.765766	0.692308	0.692308	0.711864	0.719626	0.813084	0.709091	0.669725	0.765766	0.733333	0.738318	0.719298	0.735849	0.803922	0.747573	0.782178	0.822222	0.632	0.787234	0.678571	0.711538	0.666667	0.734694	0.709091	0.78	0.789474	0.740741	0.759259	0.636364	0.727273	0.737374	0.72093	0.709402
C. rigescens	0.644444	0.707317	0.694444	0.736264	0.75	0.8125	0.670886	0.736842	0.752809	0.6875	0.685393	0.682927	0.681159	0.746032	0.69863	0.722772	0.782609	0.653061	0.714286	0.717172	0.704546	0.727273	0.714286	0.755556	0.695652	0.744186	0.75	0.705263	0.655172	0.710843	0.738095	0.707317	0.802817	0.679245	0.76	0.72043	0.717647	0.747368	0.721519	0.714286	0.802469	0.763158	0.752809	0.842697	0.714286	0.67033	0.75	0.880597	0.755102
C. subpediformis	0.629032	0.637931	0.660377	0.584	0.754717	0.755102	0.628319	0.745455	0.658537	0.630769	0.658537	0.689655	0.747573	0.793814	0.682243	0.614815	0.746032	0.590909	0.621212	0.62406	0.655738	0.721311	0.664	0.645161	0.714286	0.65	0.672131	0.612403	0.652893	0.641026	0.677966	0.655172	0.676191	0.614286	0.706422	0.622047	0.613445	0.581395	0.663717	0.664	0.652174	0.709091	0.626016	0.609756	0.552	0.568	0.631579	0.722772	0.636364
C. jaluensis	1	1	1	1	1	1	1	1	1	1	1	1	1	1	1	0.946667	1	1	0.944444	0.945206	1	1	0.938461	1	1	1	0.967742	1	1	1	1	1	1	0.975	1	0.940299	0.932203	1	1	0.938461	1	1	0.968254	1	0.938461	0.938461	1	1	1
C. siderosticta Hance	0.557895	0.632184	0.688312	0.645833	0.636364	0.826087	0.714286	0.728395	0.595745	0.722772	0.638298	0.678161	0.702703	0.676471	0.717949	0.716981	0.752577	0.631068	0.747573	0.769231	0.612903	0.72043	0.666667	0.684211	0.71134	0.714286	0.741935	0.64	0.652174	0.818182	0.662921	0.747126	0.736842	0.63964	0.675	0.755102	0.733333	0.76	0.714286	0.729167	0.72093	0.703704	0.723404	0.702128	0.6875	0.6875	0.764706	0.722222	0.631068
[truncated: 30 more columns]
